# Supplementary material for: Biogeography and Photosynthetic Biomass of Arctic Marine Pico-Eukaroytes during Summer of the Record Sea Ice Minimum 2012
Source: PLoS One. 2016 Feb 19;11(2):e0148512. doi: 10.1371/journal.pone.0148512 (PMC4760976; doi:10.1371/journal.pone.0148512)
Supplement: S2 File — Groups in the MDS plot were determined à priori based on automated clustering using the hclust function in R. (TXT) [file pone.0148512.s002.txt]

# Read data

a=read.table("Picos.txt",header=TRUE)


# Calculate distance matrix

require(vegan)
a.dist=vegdist(a,method="jaccard")


# MDS 

a.mds=metaMDS(a.dist, method="jaccard", k=3, trymax=300)


# Plot MDS 

a.x=a.mds$points

x11()
plot(a.x[,1:2],pch=0,col=1)


# Determine cluster 

a.hc=hclust(a.dist, method="ward")

x11()
plot(a.hc,labels=rownames(a))
